# Supplementary material for: Elevated Inflammation Associated with Markers of Neutrophil Function and Gastrointestinal Disruption in Pilot Study of Plasmodium fragile Co-Infection of ART-Treated SIVmac239+ Rhesus Macaques
Source: Viruses. 2024 Jun 27;16(7):1036. doi: 10.3390/v16071036 (PMC11281461; doi:10.3390/v16071036)
Supplement: Supplementary file 1 [file viruses-16-01036-s001.zip]

Archive with 1 entries (1 files):
- viruses-3037028-supplementary.pdf
